# Supplementary material for: Comparing self-esteem and self-compassion: an analysis within the big five personality traits framework
Source: Front Psychol. 2023 Dec 14;14:1302197. doi: 10.3389/fpsyg.2023.1302197 (PMC10757598; doi:10.3389/fpsyg.2023.1302197)
Supplement: Supplementary file 1 [file Data_Sheet_1.xlsx]

## Sheet: Correlations
	Table S1 Zero-order correlations of variables in the current study (N = 504)
		1		2		3		4		5		6		7		8
	1. Self-Esteem	－
	2. Self-Compassion	0.63	***	－
	3. Openness	0.376	***	0.304	***	－
	4. Conscientiousness	0.372	***	0.369	***	0.273	***	－
	5. Extraversion	0.401	***	0.385	***	0.325	***	0.255	***	－
	6. Agreeableness	0.239	***	0.287	***	-0.037		0.222	***	-0.017		－
	7. Neuroticism	-0.455	***	-0.602	***	-0.267	***	-0.376	***	-0.302	***	-0.19	***	－
	8. Age	0.085		0.135	**	0.017		0.097	*	0.039		0.075		-0.108	*	－
	9. Gender	0.038		-0.055		-0.138	**	-0.012		0.023		0.135	**	0.069		-0.003
	Note. *p < .05, **p < .01, ***p < .001. Regarding gender, men were coded as 1 and women were coded as 2.

## Sheet: Partial A
	Table S2 Partial correlations with conditioned on self-compassion
		1		2		3		4		5		6		7
	1. Self-Esteem	-
	2. Openness	0.25	***	-
	3. Conscientiousness	0.193	***	0.182	***	-
	4. Extraversion	0.221	***	0.236	***	0.131	**	-
	5. Agreeableness	0.079		-0.136	**	0.131	**	-0.144	***	-
	6. Neuroticism	-0.121	**	-0.111	*	-0.207	***	-0.095	*	-0.022		-
	7. Age	0		-0.025		0.051		-0.015		0.039		-0.033		-
	8. Gender	0.093	*	-0.128	**	0.009		0.048		0.157	***	0.045		0.005
	Note. *p < .05, **p < .01, ***p < .001. Regarding gender, men were coded as 1 and women were coded as 2.
	Table S3 Partial correlations with conditioned on self-esteem
		1		2		3		4		5		6		7
	1. Self-Compassion	－
	2. Openness	0.093	*	－
	3. Conscientiousness	0.187	***	0.155	***	－
	4. Extraversion	0.187	***	0.205	***	0.124	**	－
	5. Agreeableness	0.18	***	-0.141	**	0.148	***	-0.127	**	－
	6. Neuroticism	-0.457	***	-0.116	**	-0.25	***	-0.147	***	-0.093	*	－
	7. Age	0.106	*	-0.016		0.071		0.005		0.057		-0.078		－
	8. Gender	-0.101	*	-0.164	***	-0.028		0.009		0.129	**	0.097	*	-0.006
	Note. *p < .05, **p < .01, ***p < .001. Regarding gender, men were coded as 1 and women were coded as 2.

## Sheet: Partial B
	Table S4 Partial correlations with conditioned on self-compassion, age, and gender
		1		2		3		4		5
	1. Self-Esteem	－
	2. Openness	0.265	***	－
	3. Conscientiousness	0.193	***	0.186	***	－
	4. Extraversion	0.218	***	0.245	***	0.132	**	－
	5. Agreeableness	0.065		-0.117	**	0.129	**	-0.154	***	－
	6. Neuroticism	-0.126	**	-0.107	*	-0.206	***	-0.098	*	-0.028
	Note. *p < .05, **p < .01, ***p < .001. Regarding gender, men were coded as 1 and women were coded as 2.
	Table S5 Partial correlations with conditioned on self-esteem, age, and gender
		1		2		3		4		5
	1. Self-Compassion	－
	2. Openness	0.08		－
	3. Conscientiousness	0.18	***	0.154	***	－
	4. Extraversion	0.189	***	0.209	***	0.124	**	－
	5. Agreeableness	0.191	***	-0.121	**	0.149	***	-0.13	**	－
	6. Neuroticism	-0.447	***	-0.104	*	-0.244	***	-0.149	***	-0.103	*
	Note. *p < .05, **p < .01, ***p < .001. Regarding gender, men were coded as 1 and women were coded as 2.
